# Supplementary material for: The Association between Vitamin D and Gut Microbiota: A Systematic Review of Human Studies
Source: Nutrients. 2021 Sep 26;13(10):3378. doi: 10.3390/nu13103378 (PMC8540279; doi:10.3390/nu13103378)
Supplement: Supplementary file 1 [file nutrients-13-03378-s001.zip]

Archive with 1 entries (1 files):
- nutrients-1377761-supplementary.pdf
